# Supplementary material for: Crystal structure and interaction studies of human DHTKD1 provide insight into a mitochondrial megacomplex in lysine catabolism
Source: IUCrJ. 2020 Jun 10;7(Pt 4):693–706. doi: 10.1107/S205225252000696X (PMC7340257; doi:10.1107/S205225252000696X)
Supplement: Supplementary file 2 [file m-07-00693-sup2.txt]

Metabolite	Log2(corrected fold change)	p_value	q_value	KEGG ID	HMDB ID	SMILES
2-Oxoadipic acid	-1.174181311	4.33207E-54	2.59267E-51	C00322	HMDB00225	OC(=O)CCCC(=O)C(O)=O
Deoxyguanylate	1.273201023	5.13366E-18	1.06525E-15	C00362	HMDB01044	NC1=NC2=C(N=CN2[C@H]2C[C@H](O)[C@@H](COP(O)(O)=O)O2)C(=O)N1
Deoxyadenosine monophosphate	0.920836006	4.467E-11	4.83764E-09	C00360	HMDB00905	NC1=NC=NC2=C1N=CN2[C@H]1C[C@H](O)[C@@H](COP(O)(O)=O)O1
3-methyl-2-oxobutyrate	-0.252014305	0.00079991	0.020569733	C00141	HMDB00019	CC(C)C(=O)C(O)=O
Adenosine monophosphate	0.551031461	0.010070657	0.141446953	C00020	HMDB00045	NC1=NC=NC2=C1N=CN2[C@@H]1O[C@H](COP(O)(O)=O)[C@@H](O)[C@H]1O
Thymidine	-0.535493077	0.026888732	0.268363898	C00214	HMDB00273	CC1=CN([C@H]2C[C@H](O)[C@@H](CO)O2)C(=O)NC1=O
2-Deoxyinosine	-0.434878938	0.036519074	0.326518079	C05512	HMDB00071	OC[C@H]1O[C@H](C[C@@H]1O)N1C=NC2=C1N=CN=C2O
Thymidine 5-triphosphate	-0.356156336	0.048212476	0.387718324	C00459	HMDB01342	CC1=CN([C@H]2C[C@H](O)[C@@H](COP(O)(=O)OP(O)(=O)OP(O)(O)=O)O2)C(=O)NC1=O
DL-3,4-Dihydroxyphenyl glycol	-0.171319815	0.050308269	0.397488461	C05576	HMDB00318	OCC(O)C1=CC(O)=C(O)C=C1
Sarcosine	-0.275733985	0.050726692	0.399130474	C00213	HMDB00271	CNCC(O)=O
4-Methylthio-2-oxobutanoic acid	0.292343959	0.053854983	0.413766541	C01180	HMDB01553	CSCCC(=O)C(O)=O
Inosine 5-triphosphate	-0.658594199	0.061992186	0.45064201	C00081	HMDB00189	O[C@@H]1[C@@H](COP(O)(=O)OP(O)(=O)OP(O)(O)=O)O[C@H]([C@@H]1O)N1C=NC2=C1N=CN=C2O
N-Acetyl-D-galactosamine	-0.233604033	0.062443998	0.451817231	C01132	HMDB00212	CC(=O)N[C@H]1[C@@H](O)O[C@H](CO)[C@H](O)[C@@H]1O
N-Acetyl-D-glucosamine	-0.233604033	0.062443998	0.451817231	C00140	HMDB00215	CC(=O)N[C@H]1C(O)O[C@H](CO)[C@@H](O)[C@@H]1O
2-Deoxyuridine	-0.428027951	0.06458648	0.460455036	C00526	HMDB00012	OC[C@H]1O[C@H](C[C@@H]1O)N1C=CC(=O)NC1=O
L-Fucose	-0.293759051	0.088790045	0.549439136	C01019	HMDB00174	C[C@@H]1OC(O)[C@@H](O)[C@H](O)[C@@H]1O
Xanthosine	-0.135082732	0.106938797	0.599971602	C01762	HMDB00299	OC[C@H]1O[C@H]([C@H](O)[C@@H]1O)N1C=NC2=C1N=C(O)N=C2O
Coenzyme A	-1.140962396	0.109281255	0.606995735	C00010	HMDB01423	CC(C)(COP(O)(=O)OP(O)(=O)OC[C@H]1O[C@H]([C@H](O)[C@@H]1OP(O)(O)=O)N1C=NC2=C1N=CN=C2N)C(O)C(=O)NCCC(=O)NCCS
O-Phosphorylethanolamine	-0.139782678	0.119678982	0.634426954	C00346	HMDB00224	NCCOP(O)(O)=O
2-Hydroxyphenylacetic acid	-0.142230821	0.123988992	0.645476898	C05852	HMDB00669	OC(=O)CC1=CC=CC=C1O
4-Hydroxyphenylacetic acid	-0.142230821	0.123988992	0.645476898	C00642	HMDB00020	OC(=O)CC1=CC=C(O)C=C1
Melibiose	-0.221915315	0.144806716	0.694896237	C05402	HMDB00048	OC[C@H]1O[C@H](OC[C@H]2OC(O)[C@H](O)[C@@H](O)[C@@H]2O)[C@H](O)[C@@H](O)[C@H]1O
D-Maltose	-0.221912936	0.14482215	0.694911651	C00208	HMDB00163	OC[C@H]1O[C@H](O[C@H]2[C@H](O)[C@H](O)[C@@H](O)O[C@@H]2CO)[C@H](O)[C@@H](O)[C@@H]1O
Deoxyadenosine diphosphate	0.248853759	0.146667434	0.698431291	C00206	HMDB01508	NC1=NC=NC2=C1N=CN2C1C[C@H](O)[C@@H](COP(O)(=O)OP(O)(O)=O)O1
Thiamine pyrophosphate	0.14725509	0.151356619	0.707459056	C00068	HMDB01372	CC1=C(CCO[P@](O)(=O)OP(O)(O)=O)SC=[N+]1CC1=CN=C(C)N=C1N
DL-4-Hydroxy-3-methoxymandelic acid	-0.14305046	0.153429633	0.71145153	C05584	HMDB00291	COC1=C(O)C=CC(=C1)[C@H](O)C(O)=O
Uridine	-0.256408037	0.158028973	0.721272803	C00299	HMDB00296	OC[C@H]1O[C@H]([C@H](O)[C@@H]1O)N1C=CC(=O)NC1=O
D-Arabinonic acid	-0.154814309	0.165251088	0.73417356	C00878	HMDB00539	OC[C@@H](O)[C@@H](O)[C@H](O)C(O)=O
N-Acetylmuramic acid	-0.197425608	0.167879901	0.738542646	C02713	HMDB60493	C[C@@H](O[C@H]1[C@H](O)[C@@H](CO)OC(O)[C@@H]1N=C(C)O)C(O)=O
Ketoglutaric acid	-0.280141139	0.172017791	0.744877646	C00026	HMDB00208	OC(=O)CCC(=O)C(O)=O
Glucono delta-lactone	0.196285248	0.172859507	0.746362403	C00198	HMDB00150	OC[C@H]1OC(=O)[C@H](O)[C@@H](O)[C@@H]1O
Dephosphocoenzyme A	-0.651501456	0.181533585	0.759755136	C00882	HMDB01373	CC(C)(COP(O)(=O)OP(O)(=O)OC[C@H]1O[C@H]([C@H](O)[C@@H]1O)N1C=NC2=C1N=CN=C2N)C(O)C(=O)NCCC(=O)NCCS
Ethanolamine	0.378336153	0.192010388	0.77513083	C00189	HMDB00149	NCCO
Hypoxanthine	-0.131851334	0.203920425	0.792244838	C00262	HMDB00157	OC1=NC=NC2=C1NC=N2
Epinephrine	-0.127763836	0.216164023	0.804793047	C00788	HMDB00068	CNC[C@H](O)C1=CC=C(O)C(O)=C1
4-Hydroxy-2-oxoglutaric acid	-0.242751909	0.237967132	0.83206381	C01127	HMDB02070	OC(CC(=O)C(O)=O)C(O)=O
Hydroxypyruvate	-0.121402655	0.239529947	0.833203712	C00168	HMDB01352	OCC(=O)C(O)=O
Cinnabarinic Acid	-0.174413424	0.239817065	0.833319292	C05640	HMDB04078	NC1=C(C(O)=O)C2=NC3=C(C=CC=C3OC2=CC1=O)C(O)=O
Adonitol	-0.231603321	0.241818901	0.8355935	C00474	HMDB00508	OC[C@H](O)[C@H](O)[C@H](O)CO
D-Arabitol	-0.231603321	0.241818901	0.8355935	C01904	HMDB00568	OCC(O)C(O)C(O)CO
2-Amino-3-methoxybenzoic acid	-0.124727006	0.251122007	0.845289966	C05831	HMDB60374	COC1=CC=CC(C(O)=O)=C1N
D-Raffinose	-0.205181024	0.266290273	0.864117333	C00492	HMDB03213	OC[C@H]1O[C@@](CO)(OC2O[C@H](COC3O[C@H](CO)[C@H](O)[C@H](O)[C@H]3O)[C@@H](O)[C@H](O)[C@H]2O)[C@@H](O)[C@@H]1O
3,4-Dihydroxy-L-phenylalanine	-0.115218648	0.271997674	0.870512965	C00355	HMDB00181	N[C@@H](CC1=CC(O)=C(O)C=C1)C(O)=O
N-a-Acetyl-L-ornithine	-0.196212853	0.284024843	0.883162196	C00437	HMDB03357	CC(=O)N[C@@H](CCCN)C(O)=O
L-Dihydroorotic acid	-0.146987753	0.289450588	0.889387565	C00337	HMDB00528	OC(=O)C1CC(=O)NC(=O)N1
Pyruvate	-0.123726116	0.291902276	0.891231729	C00022	HMDB00243	CC(=O)C(O)=O
Guanosine	-0.066351363	0.292694069	0.892392401	C00387	HMDB00133	NC1=NC2=C(N=CN2[C@@H]2O[C@H](CO)[C@@H](O)[C@H]2O)C(=O)N1
D-Lactaldehyde	-0.140220132	0.293576546	0.893047242	C00937	HMDB06458	C[C@@H](O)C=O
D-Glucuronic acid	-0.10266821	0.298680445	0.898267641	C00191	HMDB00127	O[C@H]1O[C@@H]([C@@H](O)[C@H](O)[C@H]1O)C(O)=O
N-Acetylneuraminic acid	-0.118066709	0.306140801	0.90472173	C00270	HMDB00230	CC(=O)N[C@@H]1[C@@H](O)C[C@](O)(O[C@H]1[C@H](O)[C@H](O)CO)C(O)=O
D-Gluconic acid	-0.129407583	0.307536392	0.906020473	C00257	HMDB00625	OC[C@@H](O)[C@@H](O)[C@H](O)[C@@H](O)C(O)=O
D-Pyroglutamic Acid	-0.115920244	0.308413773	0.906202545	C02237	HMDB00805	OC(=O)C1CCC(=O)N1
L-Pyroglutamic acid	-0.115920244	0.308413773	0.906202545	C01879	HMDB00267	OC(=O)[C@@H]1CCC(=O)N1
Guanosine 5-diphosphate	0.229846736	0.309202829	0.906495656	C00035	HMDB01201	NC1=NC2=C(N=CN2[C@@H]2O[C@H](COP(O)(=O)OP(O)(O)=O)[C@@H](O)[C@H]2O)C(=O)N1
2-Ketobutyric acid	-0.097713742	0.309954828	0.906961798	C00109	HMDB00005	CCC(=O)C(O)=O
Acetoacetate	-0.097713742	0.309954828	0.906961798	C00164	HMDB00060	CC(=O)CC(O)=O
Folinic acid	0.129806296	0.312379224	0.908863126	C03479	HMDB01562	NC1=NC2=C(N(C=O)C(CNC3=CC=C(C=C3)C(=O)NC(CCC(O)=O)C(O)=O)CN2)C(=O)N1
D-Glucose	-0.214230022	0.313467611	0.910202757	C00031	HMDB00122	OC[C@H]1OC(O)[C@H](O)[C@@H](O)[C@@H]1O
D-Mannose	-0.214230022	0.313467611	0.910202757	C00159	HMDB00169	OC[C@H]1OC(O)[C@@H](O)[C@@H](O)[C@@H]1O
2-Deoxyguanosine 5-diphosphate	0.156818203	0.324320496	0.919068739	C00361	HMDB00960	NC1=NC2=C(N=CN2[C@H]2C[C@H](O)[C@@H](COP(O)(=O)OP(O)(O)=O)O2)C(=O)N1
Adenosine diphosphate	0.156818203	0.324320496	0.919068739	C00008	HMDB01341	NC1=NC=NC2=C1N=CN2[C@@H]1O[C@H](COP(O)(=O)OP(O)(O)=O)[C@@H](O)[C@H]1O
Thymine	-0.080443663	0.324463091	0.919068739	C00178	HMDB00262	CC1=CNC(=O)NC1=O
N-2-Furoylglycine	0.129636503	0.336273918	0.928548052		HMDB00439	OC(=O)CNC(=O)C1=CC=CO1
Isovaleric acid	-0.118642633	0.338547383	0.929158623	C08262	HMDB00718	CC(C)CC(O)=O
Cysteamine	0.093521053	0.340837739	0.930424503	C01678	HMDB02991	NCCS
Dihydrouracil	0.145761651	0.343161559	0.931681325	C00429	HMDB00076	O=C1CCNC(=O)N1
Guanine	-0.08643664	0.352742374	0.938468995	C00242	HMDB00132	NC1=NC(=O)C2=C(N1)N=CN2
Homovanillic acid	-0.095989725	0.354889644	0.940111149	C05582	HMDB00118	COC1=CC(CC(O)=O)=CC=C1O
1-Methyl-L-histidine	-0.181669746	0.368438767	0.947130117	C01152	HMDB00001	CN1C=NC(C[C@H](N)C(O)=O)=C1
2-Methylglutaric acid	-0.116765322	0.369126976	0.947137121		HMDB00422	CC(CCC(O)=O)C(O)=O
3-Methylglutaric acid	-0.116765322	0.369126976	0.947137121		HMDB00752	CC(CC(O)=O)CC(O)=O
Urea	-0.117472442	0.370046212	0.948444638	C00086	HMDB00294	NC(N)=O
Phenylacetylglycine	0.221424813	0.371349246	0.949086582	C05598	HMDB00821	OC(=O)CNC(=O)CC1=CC=CC=C1
D-Sorbitol	-0.149447728	0.37150636	0.949249438	C00794	HMDB00247	OC[C@H](O)[C@@H](O)[C@H](O)[C@H](O)CO
3-Iodo-L-tyrosine	-0.094588494	0.373006634	0.950605722	C02515	HMDB00021	N[C@@H](CC1=CC=C(O)C(I)=C1)C(O)=O
Methylmalonic acid	-0.123122837	0.374880715	0.952197978	C02170	HMDB00202	CC(C(O)=O)C(O)=O
Succinic acid	-0.123122837	0.374880715	0.952197978	C00042	HMDB00254	OC(=O)CCC(O)=O
Taurine	0.093171757	0.380745659	0.955916845	C00245	HMDB00251	NCCS(O)(=O)=O
Biocytin	-0.085489759	0.381574512	0.956265723	C05552	HMDB03134	[H][C@]12CS[C@@H](CCCCC(=O)NCCCC[C@H](N)C(O)=O)[C@@]1([H])NC(=O)N2
Phenethylamine	0.094745885	0.382826934	0.956837664	C05332	HMDB12275	NCCC1=CC=CC=C1
D-Aspartate	-0.113168975	0.384549562	0.957810922	C00402	HMDB06483	N[C@H](CC(O)=O)C(O)=O
L-Aspartate	-0.113168975	0.384549562	0.957810922	C00049	HMDB00191	N[C@@H](CC(O)=O)C(O)=O
Beta-alanine	0.069393818	0.394413119	0.964723534	C00099	HMDB00056	NCCC(O)=O
L-Alanine	0.069393818	0.394413119	0.964723534	C00041	HMDB00161	C[C@H](N)C(O)=O
Nalpha-Acetyl-L-lysine	-0.095518838	0.397117326	0.966403513	C12989	HMDB00446	CC(=O)NC(CCCCN)C(O)=O
Ne-Acetyl-lysine	-0.095518838	0.397117326	0.966403513	C02727	HMDB00206	CC(=O)NCCCC[C@H](N)C(O)=O
Agmatine	-0.053939617	0.413467429	0.974942635	C00179	HMDB01432	NCCCCNC(N)=N
3-Hydroxy-3-methylglutaryl coenzyme A	0.167079924	0.420184821	0.977129608	C00356	HMDB01375	C[C@](O)(CC(O)=O)CC(=O)SCCNC(=O)CCNC(=O)C(O)C(C)(C)COP(O)(=O)OP(O)(=O)OC[C@H]1O[C@H]([C@H](O)[C@@H]1OP(O)(O)=O)N1C=NC2=C1N=CN=C2N
Cis-4-Hydroxy-D-proline	0.066518008	0.420208095	0.977129608	C03440	HMDB60460	O[C@H]1CN[C@H](C1)C(O)=O
Trans-4-Hydroxy-L-proline	0.066518008	0.420208095	0.977129608	C01157	HMDB00725	O[C@H]1CN[C@@H](C1)C(O)=O
Pantothenic acid	0.093385116	0.421540768	0.977531687	C00864	HMDB00210	CC(C)(CO)C(O)C(=O)NCCC(O)=O
Xanthine	0.170855319	0.424698178	0.979113113	C00385	HMDB00292	O=C1NC2=C(NC=N2)C(=O)N1
L-Tyrosine	-0.096119665	0.426619508	0.979629873	C00082	HMDB00158	N[C@@H](CC1=CC=C(O)C=C1)C(O)=O
D-Glucosamine	0.034398514	0.432255292	0.981450665	C00329	HMDB01514	N[C@H]1C(O)O[C@H](CO)[C@@H](O)[C@@H]1O
Malonyl coenzyme A	0.246088078	0.441640971	0.985688669	C00083	HMDB01175	CC(C)(COP(O)(=O)OP(O)(=O)OC[C@H]1O[C@H]([C@H](O)[C@@H]1OP(O)(O)=O)N1C=NC2=C1N=CN=C2N)C(O)C(=O)NCCC(=O)NCCSC(=O)CC(O)=O
Thymidine monophosphate	-0.149216067	0.44223799	0.985696939	C00364	HMDB01227	CC1=CN([C@H]2C[C@H](O)[C@@H](COP(O)(O)=O)O2)C(=O)NC1=O
Phosphatidylcholine	0.093269091	0.443052683	0.986011002	C00157		O=C(OCC(OC(=O)CC)COP([O-])(=O)OCC[N+](C)(C)C)CC
N-Glycolylneuraminic acid	-0.090087658	0.445300921	0.986749908	C03410	HMDB00833	OC[C@@H](O)[C@@H](O)[C@@H]1O[C@@](O)(C[C@H](O)[C@H]1NC(=O)CO)C(O)=O
Citraconic acid	-0.124040611	0.455144192	0.990854928	C02226	HMDB00634	C\C(=C\C(O)=O)C(O)=O
L-Lysine	-0.085272777	0.458338517	0.992002394	C00047	HMDB00182	NCCCC[C@H](N)C(O)=O
4-Imidazoleacrylic acid	0.105170736	0.460198268	0.992031113	C00785	HMDB00301	OC(=O)\C=C\C1=CNC=N1
Cytidine 5-diphosphocholine	-0.083984008	0.461991869	0.992172166	C00307	HMDB01413	C[N+](C)(C)CCOP([O-])(=O)OP(O)(=O)OC[C@H]1O[C@H]([C@H](O)[C@@H]1O)N1C=CC(N)=NC1=O
Anthranilate	0.094118773	0.464401865	0.99339012	C00108	HMDB01123	NC1=CC=CC=C1C(O)=O
Cytidine 5-diphosphate	0.080017793	0.467837079	0.994851514	C00112	HMDB01546	NC1=NC(=O)N(C=C1)[C@@H]1O[C@H](COP(O)(=O)OP(O)(O)=O)[C@@H](O)[C@H]1O
dUTP	-0.260625018	0.470103878	0.995350012	C00460	HMDB01191	O[C@H]1C[C@@H](O[C@@H]1COP(O)(=O)OP(O)(=O)OP(O)(O)=O)N1C=CC(=O)NC1=O
2-Deoxyguanosine 5-triphosphate	-0.132335471	0.471440558	0.995741791	C00286	HMDB01440	NC1=NC2=C(N=CN2[C@H]2C[C@H](O)[C@@H](COP(O)(=O)OP(O)(=O)OP(O)(O)=O)O2)C(=O)N1
Adenosine triphosphate	-0.132335471	0.471440558	0.995741791	C00002	HMDB00538	NC1=NC=NC2=C1N=CN2[C@@H]1O[C@H](COP(O)(=O)OP(O)(=O)OP(O)(O)=O)[C@@H](O)[C@H]1O
Glutathione disulfide	-0.134071387	0.472059448	0.995894711	C00127	HMDB03337	NC(CCC(=O)NC(CSSCC(NC(=O)CCC(N)C(O)=O)C(=O)NCC(O)=O)C(=O)NCC(O)=O)C(O)=O
DL-5-Hydroxylysine	-0.1162519	0.473138046	0.995971851	C16741	HMDB00450	NC[C@H](O)CC[C@H](N)C(O)=O
DL-3,4-Dihydroxymandelic acid	-0.081776146	0.481295893	0.998268528	C05580	HMDB01866	OC(C(O)=O)C1=CC=C(O)C(O)=C1
2-Deoxyuridine 5-monophosphate	-0.155339287	0.482252337	0.998274559	C00365	HMDB01409	O[C@H]1C[C@@H](O[C@@H]1COP(O)(O)=O)N1C=CC(=O)NC1=O
3-Methoxytyramine	0.079794079	0.486835713	0.999646373	C05587	HMDB00022	COC1=C(O)C=CC(CCN)=C1
(4R)-4-Hydroxy-L-glutamic acid	-0.040019563	0.776990237	0.999995652	C05947	HMDB02273	NC(CC(O)C(O)=O)C(O)=O
(R)-3-Hydroxybutyric acid	-0.102670733	0.622942181	0.999995652	C01089	HMDB00011	C[C@@H](O)CC(O)=O
(R)-Hydroxyisobutyrate	0.007711712	0.986735852	0.999995652		HMDB00336	C[C@H](CO)C(O)=O
(S)-3-Hydroxybutyric acid	0.007711712	0.986735852	0.999995652	C03197	HMDB00442	C[C@H](O)CC(O)=O
(S)-Hydroxyisobutyrate	0.007711712	0.986735852	0.999995652	C06001	HMDB00023	C[C@@H](CO)C(O)=O
1-Methylhistamine	-0.019694216	0.961386211	0.999995652	C05127	HMDB00898	CN1C=NC(CCN)=C1
1-Methylnicotinamide	0.018455887	0.998879626	0.999995652	C02918	HMDB00699	C[N+]1=CC=CC(=C1)C(N)=O
1,3-Diaminopropane	0.03079222	0.948498261	0.999995652	C00986	HMDB00002	NCCCN
2-(Hydroxymethyl)butanoic acid	-0.001934999	0.994898982	0.999995652		HMDB00396	CCC(CO)C(O)=O
2-Aminoadipic acid	0.057523758	0.51947836	0.999995652	C00956	HMDB00510	NC(CCCC(O)=O)C(O)=O
2-Deoxy-5-cytidylic acid	-0.079540413	0.643931862	0.999995652	C00239	HMDB01202	NC1=NC(=O)N(C=C1)[C@H]1C[C@H](O)[C@@H](COP(O)(O)=O)O1
2-Deoxy-D-ribonic acid	-0.02081909	0.99727623	0.999995652		HMDB00366	OC[C@@H](O)[C@@H](O)CC(O)=O
2-Deoxy-D-ribose	0.092463896	0.604305974	0.999995652	C01801	HMDB03224	OC[C@@H]1O[C@H](O)C[C@H]1O
2-Deoxyadenosine	0.325976825	0.812946609	0.999995652	C00559	HMDB00101	NC1=NC=NC2=C1N=CN2[C@H]1C[C@H](O)[C@@H](CO)O1
2-Deoxyadenosine 5-triphosphate	-0.147086672	0.573386365	0.999995652	C00131	HMDB01532	NC1=NC=NC2=C1N=CN2[C@H]1C[C@H](O)[C@@H](COP(O)(=O)OP(O)(=O)OP(O)(O)=O)O1
2-Deoxycytidine	-0.075856713	0.569708703	0.999995652	C00881	HMDB00014	NC1=NC(=O)N(C=C1)[C@H]1C[C@H](O)[C@@H](CO)O1
2-Deoxycytidine 5-diphosphate	0.070181872	0.503280805	0.999995652	C00705	HMDB01245	NC1=NC(=O)N(C=C1)[C@H]1C[C@H](O)[C@@H](COP(O)(=O)OP(O)(O)=O)O1
2-Deoxyguanosine	-0.147769526	0.586723542	0.999995652	C00330	HMDB00085	NC1=NC2=C(N=CN2[C@H]2C[C@H](O)[C@@H](CO)O2)C(=O)N1
2-Deoxyribose-5-phosphate	-0.10146908	0.717126406	0.999995652	C00673	HMDB01031	O[C@H]1C[C@H](O)[C@@H](COP(O)(O)=O)O1
2-Hydroxy-3-methylpentanoic acid	-0.007810741	0.871487794	0.999995652		HMDB00317	CC[C@@H](C)[C@@H](O)C(O)=O
2-Hydroxybutanoic acid	0.007711712	0.986735852	0.999995652	C05984	HMDB00008	CCC(O)C(O)=O
2-Hydroxyisocaproic acid	-0.007810741	0.871487794	0.999995652	C03264	HMDB00624	CC(C)C[C@@H](O)C(O)=O
2-Phosphoglycolic acid	-0.015271013	0.918534739	0.999995652	C00988	HMDB00816	OC(=O)COP(O)(O)=O
2,3-Dihydroxypropanoic acid	0.029661272	0.70123216	0.999995652	C00258	HMDB00139	OC[C@@H](O)C(O)=O
2,3-Dihydroxypropyl hexopyranoside	-0.001685908	0.962482089	0.999995652	C05401	HMDB06790	OCC(O)CO[C@@H]1O[C@H](CO)[C@H](O)[C@H](O)[C@H]1O
2,3-Diphospho-D-glyceric acid	0.04717792	0.85803213	0.999995652	C01159	HMDB01294	OC(=O)[C@@H](COP(O)(O)=O)OP(O)(O)=O
2,3-Pyridinedicarboxylic acid	-0.130796984	0.600497128	0.999995652	C03722	HMDB00232	OC(=O)C1=CC=CN=C1C(O)=O
2,5-Dihydroxybenzaldehyde	-0.079961524	0.547807493	0.999995652	C05585	HMDB04062	OC1=CC(C=O)=C(O)C=C1
2,5-Dihydroxybenzoic acid	0.034800388	0.941353401	0.999995652	C00628	HMDB00152	OC(=O)C1=CC(O)=CC=C1O
3-Aminoisobutyric acid	-0.110000277	0.547212415	0.999995652	C05145	HMDB03911	CC(CN)C(O)=O
3-Aminopiperidin-2-one	0.035502797	0.710920971	0.999995652		HMDB00323	NC1CCCNC1=O
3-Furoic acid	-0.000792387	0.831003822	0.999995652		HMDB00444	OC(=O)C1=COC=C1
3-Hydroxy-3-methylglutaric acid	-0.007838682	0.998622144	0.999995652	C03761	HMDB00355	CC(O)(CC(O)=O)CC(O)=O
3-Hydroxy-DL-kynurenine	0.027559605	0.887461136	0.999995652	C02794	HMDB00732	NC(CC(=O)C1=C(N)C(O)=CC=C1)C(O)=O
3-Hydroxyanthranilic acid	-0.014302465	0.993911627	0.999995652	C00632	HMDB01476	NC1=C(O)C=CC=C1C(O)=O
3-Hydroxybutyric acid	0.007711712	0.986735852	0.999995652	C01089	HMDB00011	C[C@@H](O)CC(O)=O
3-Hydroxybutyryl coenzyme A	0.02543821	0.978495502	0.999995652	C01144	HMDB01166	C[C@@H](O)CC(=O)SCCNC(=O)CCNC(=O)C(O)C(C)(C)COP(O)(=O)OP(O)(=O)OC[C@H]1O[C@H]([C@H](O)[C@@H]1OP(O)(O)=O)N1C=NC2=C1N=CN=C2N
3-hydroxypentanedioic acid	-0.005597239	0.889330459	0.999995652		HMDB00428	OC(CC(O)=O)CC(O)=O
3-Hydroxypropionic acid	-0.063105549	0.596590999	0.999995652	C01013	HMDB00700	OCCC(O)=O
3-Methyl-2-oxovaleric acid	-0.029480146	0.859732201	0.999995652	C03465	HMDB00491	CCC(C)C(=O)C(O)=O
3-Methylglutaconic acid	-0.049898359	0.753400318	0.999995652		HMDB00522	C\C(CC(O)=O)=C/C(O)=O
3-Phosphoadenosine 5-phosphosulfate	-0.062857285	0.839608436	0.999995652	C00053	HMDB01134	NC1=NC=NC2=C1N=CN2[C@@H]1O[C@H](COP(O)(=O)OS(O)(=O)=O)[C@@H](OP(O)(O)=O)[C@H]1O
3-Sulfopyruvic acid	0.084586966	0.916333798	0.999995652	C05528	HMDB04045	OC(=O)C(=O)CS(O)(=O)=O
3-Ureidopropionic acid	0.054740635	0.90202884	0.999995652	C02642	HMDB00026	NC(=O)NCCC(O)=O
3,3-Dimethylacrylic acid	0.039839539	0.627913647	0.999995652		HMDB00509	CC(C)=CC(O)=O
3,4-Dihydroxyphenylacetic acid	0.064816989	0.773919864	0.999995652	C01161	HMDB01336	OC(=O)CC1=CC=C(O)C(O)=C1
3,5-Diiodo-L-tyrosine	-0.077041387	0.596969469	0.999995652	C01060	HMDB03474	N[C@@H](CC1=CC(I)=C(O)C(I)=C1)C(O)=O
4-Aminobutanoate	-0.013177294	0.963303028	0.999995652	C00334	HMDB00112	NCCCC(O)=O
4-Guanidinobutyric acid	0.006896949	0.704468218	0.999995652	C01035	HMDB03464	NC(N)=NCCCC(O)=O
4-Hydroxybenzoic acid	-0.079961524	0.547807493	0.999995652	C00156	HMDB00500	OC(=O)C1=CC=C(O)C=C1
4-Hydroxyphenylacetylglycine	-0.177853603	0.500025627	0.999995652	C05596	HMDB00735	OC(=O)CNC(=O)CC1=CC=C(O)C=C1
4-Hydroxyphenylpyruvic acid	-0.024252666	0.99632044	0.999995652	C01179	HMDB00707	OC(=O)C(=O)CC1=CC=C(O)C=C1
4-Imidazoleacetic acid	0.081672203	0.493124819	0.999995652	C02835	HMDB02024	OC(=O)CC1=CN=CN1
4-Methyl-2-oxovaleric acid	-0.029480146	0.859732201	0.999995652	C00233	HMDB00695	CC(C)CC(=O)C(O)=O
4-Phenylbutanoic acid	-0.006226869	0.997137749	0.999995652		HMDB00543	OC(=O)CCCC1=CC=CC=C1
4-Pyridoxic acid	-0.026147114	0.677837579	0.999995652	C00847	HMDB00017	CC1=NC=C(CO)C(C(O)=O)=C1O
4,6-Dioxoheptanoic acid	-0.052701877	0.606359965	0.999995652		HMDB00635	CC(=O)CC(=O)CCC(O)=O
5-Hydroxy-L-tryptophan	0.06510644	0.888761914	0.999995652	C00643	HMDB15571	N[C@@H](CC1=CNC2=C1C=C(O)C=C2)C(O)=O
5-Methoxy-3-indoleacetic acid	0.137513982	0.699615268	0.999995652	C05660	HMDB04096	COC1=CC2=C(NC=C2CC(O)=O)C=C1
5-Methoxytryptamine	0.012273873	0.879026015	0.999995652	C05659	HMDB04095	COC1=CC2=C(NC=C2CCN)C=C1
5-Methyltetrahydrofolic acid	0.010947602	0.921467533	0.999995652	C00440	HMDB01396	CN1C(CNC2=CC=C(C=C2)C(=O)N[C@H](CCC(O)=O)C(O)=O)CNC2=C1C(=O)NC(N)=N2
5-Methyluridine	0.100038646	0.570453976	0.999995652		HMDB00884	CC1=CN([C@@H]2O[C@H](CO)[C@@H](O)[C@H]2O)C(=O)NC1=O
5-Phospho-D-ribose 1-diphosphate	0.333285656	0.498430202	0.999995652	C00119	HMDB00280	O[C@H]1[C@@H](O)[C@@H](OP(O)(=O)OP(O)(O)=O)O[C@@H]1COP(O)(O)=O
6-Deoxy-L-galactonic acid	-0.055165264	0.852210912	0.999995652	C01720		C[C@@H]([C@H]([C@H]([C@@H](C(=O)O)O)O)O)O
6-Phosphogluconic acid	-0.024375482	0.913059265	0.999995652	C00345	HMDB01316	O[C@H](COP(O)(O)=O)[C@@H](O)[C@H](O)[C@@H](O)C(O)=O
a-Methylbutyrylglycine	-0.087974026	0.598595562	0.999995652		HMDB00339	CCC(C)C(=O)NCC(O)=O
Acetoacetyl coenzyme A	-0.174030118	0.739384049	0.999995652	C00332	HMDB01484	CC(=O)CC(=O)SCCNC(=O)CCNC(=O)C(O)C(C)(C)COP(O)(=O)OP(O)(=O)OC[C@H]1O[C@H]([C@H](O)[C@@H]1OP(O)(O)=O)N1C=NC2=C1N=CN=C2N
Acetyl coenzyme A	0.148356838	0.713491163	0.999995652	C00024	HMDB01206	CC(=O)SCCNC(=O)CCNC(=O)[C@H](O)C(C)(C)COP(O)(=O)OP(O)(=O)OC[C@H]1O[C@H]([C@H](O)[C@@H]1OP(O)(O)=O)N1C=NC2=C1N=CN=C2N
Acetylamino-acetic acid	0.005648004	0.907234324	0.999995652		HMDB00532	CC(=O)NCC(O)=O
Acetylcholine	-0.050368475	0.684102197	0.999995652	C01996	HMDB00895	CC(=O)OCC[N+](C)(C)C
Adenine	0.000241673	0.727910305	0.999995652	C00147	HMDB00034	NC1=NC=NC2=C1NC=N2
Adenosine	0.291196	0.898622727	0.999995652	C00212	HMDB00050	NC1=NC=NC2=C1N=CN2[C@@H]1O[C@H](CO)[C@@H](O)[C@H]1O
Adenosine 3,5-diphosphate	-0.018796736	0.922127977	0.999995652	C00054	HMDB00061	NC1=NC=NC2=C1N=CN2[C@@H]1O[C@H](COP(O)(O)=O)[C@@H](OP(O)(O)=O)[C@H]1O
Adenosine 5-phosphosulfate	-0.031910005	0.861504655	0.999995652	C00224	HMDB01003	NC1=NC=NC2=C1N=CN2[C@@H]1O[C@H](COP(O)(=O)OS(O)(=O)=O)[C@@H](O)[C@H]1O
Adenyl imidodiphosphate	-0.042183244	0.90891103	0.999995652			c1nc(c2c(n1)n(cn2)[C@H]3[C@@H]([C@@H]([C@H](O3)COP(=O)(O)OP(=O)(NP(=O)(O)O)O)O)O)N
Adenylosuccinic acid	0.265815173	0.555803751	0.999995652	C03794	HMDB00536	O[C@@H]1[C@@H](COP(O)(O)=O)O[C@H]([C@@H]1O)N1C=NC2=C1N=CN=C2NC(CC(O)=O)C(O)=O
AICAR	-0.116767093	0.673228591	0.999995652	C04677	HMDB01517	NC(=O)C1=C(N)N(C=N1)[C@@H]1O[C@H](COP(O)(O)=O)[C@@H](O)[C@H]1O
Anserine	-0.082800382	0.572409098	0.999995652	C01262	HMDB00194	CN1C=NC=C1C[C@H](NC(=O)CCN)C(O)=O
Ascorbate	-0.091577454	0.780426525	0.999995652	C00072	HMDB00044	[H][C@@]1(OC(=O)C(O)=C1O)[C@@H](O)CO
Benzoate	-0.025317675	0.833238462	0.999995652	C00180	HMDB01870	OC(=O)C1=CC=CC=C1
Betaine	-0.149644904	0.500989015	0.999995652	C00719	HMDB00043	C[N+](C)(C)CC([O-])=O
Betaine aldehyde	-0.005838262	0.999279944	0.999995652	C00576	HMDB01252	C[N+](C)(C)CC=O
Betaine aldehyde hydrate	0.012498731	0.826852147	0.999995652	C07345		C[N+](C)(C)CC(O)O
Biotin	0.064506706	0.64207522	0.999995652	C00120	HMDB00030	[H][C@]12CS[C@@H](CCCCC(O)=O)[C@@]1([H])NC(=O)N2
Butyryl coenzyme A	0.204484352	0.77022581	0.999995652	C00136	HMDB01088	CCCC(=O)SCCNC(=O)CCNC(=O)C(O)C(C)(C)COP(O)(=O)OP(O)(=O)OCC1OC(C(O)C1OP(O)(O)=O)N1C=NC2=C1N=CN=C2N
Cadaverine	-0.070658141	0.723991842	0.999995652	C01672	HMDB02322	NCCCCCN
Carnitine	0.015217125	0.987264314	0.999995652	C00487	HMDB00062	C[N+](C)(C)C[C@H](O)CC([O-])=O
CDP-ethanolamine	-0.004288735	0.961616242	0.999995652	C00570	HMDB01564	NCCOP(O)(=O)OP(O)(=O)OC[C@H]1O[C@H]([C@H](O)[C@@H]1O)N1C=CC(N)=NC1=O
CDP-Glycerol	0.000690156	0.99989339	0.999995652	C00513	HMDB59599	OCC(O)COP(O)(=O)OP(O)(=O)OC[C@H]1O[C@H]([C@H](O)[C@@H]1O)N1C=CC(=N)N=C1O
Choline	0.011786549	0.982858546	0.999995652	C00114	HMDB00097	C[N+](C)(C)CCO
Choline glycerophosphate	-0.129680624	0.857076389	0.999995652	C00670	HMDB00086	C[N+](C)(C)CCOP([O-])(=O)OC[C@@H](O)CO
cis-Aconitic acid	0.043767918	0.723222402	0.999995652	C00417	HMDB00072	OC(=O)C\C(=C\C(O)=O)C(O)=O
Citramalate	-0.005597239	0.889330459	0.999995652	C00815	HMDB00426	CC(O)(CC(O)=O)C(O)=O
Citric acid	-0.053782384	0.961522734	0.999995652	C00158	HMDB00094	OC(=O)CC(O)(CC(O)=O)C(O)=O
Creatine	0.010657512	0.840387385	0.999995652	C00300	HMDB00064	CN(CC(O)=O)C(N)=N
Crotonoyl coenzyme A	0.317842347	0.802938341	0.999995652	C00877	HMDB02009	C\C=C\C(=O)SCCNC(=O)CCNC(=O)C(O)C(C)(C)COP(O)(=O)OP(O)(=O)OC[C@H]1O[C@H]([C@H](O)[C@@H]1OP(O)(O)=O)N1C=NC2=C(N)N=CN=C12
Cyclic AMP	-0.099620646	0.54080358	0.999995652	C00575	HMDB00058	NC1=NC=NC2=C1N=CN2[C@@H]1O[C@@H]2COP(O)(=O)O[C@H]2[C@H]1O
Cyclic GMP	-0.009513313	0.694787575	0.999995652	C00942	HMDB01314	NC1=NC2=C(N=CN2[C@@H]2O[C@@H]3COP(O)(=O)O[C@H]3[C@H]2O)C(=O)N1
Cytidine	-0.006659061	0.686083209	0.999995652	C00475	HMDB00089	NC1=NC(=O)N(C=C1)[C@@H]1O[C@H](CO)[C@@H](O)[C@H]1O
Cytidine-5-monophospho-N-acetylneuraminic acid	-0.086657151	0.692655741	0.999995652	C00128	HMDB01176	[H][C@]1(O[C@](C[C@H](O)[C@H]1NC(C)=O)(OP(O)(=O)OC[C@H]1O[C@H]([C@H](O)[C@@H]1O)N1C=CC(N)=NC1=O)C(O)=O)[C@H](O)[C@H](O)CO
Cytidine 5-triphosphate	0.210881572	0.5138034	0.999995652	C00063	HMDB00082	NC1=NC(=O)N(C=C1)[C@@H]1O[C@H](COP(O)(=O)OP(O)(=O)OP(O)(O)=O)[C@@H](O)[C@H]1O
Cytidine monophosphate	0.127711966	0.906853686	0.999995652	C00055	HMDB00095	NC1=NC(=O)N(C=C1)[C@@H]1O[C@H](COP(O)(O)=O)[C@@H](O)[C@H]1O
D-3-Phosphoglyceric acid	-0.066320799	0.751453702	0.999995652	C00197	HMDB60180	O[C@H](COP(O)(O)=O)C(O)=O
D-alpha-Hydroxyglutaric acid	-0.005597239	0.889330459	0.999995652	C01087	HMDB00606	O[C@H](CCC(O)=O)C(O)=O
D-Cellobiose	-0.083062848	0.574167202	0.999995652	C00185	HMDB00055	OC[C@H]1O[C@@H](O[C@H]2[C@H](O)[C@@H](O)[C@H](O)O[C@@H]2CO)[C@H](O)[C@@H](O)[C@@H]1O
D-Erythrono-1,4-lactone	0.001950551	0.734021759	0.999995652		HMDB00349	O[C@@H]1COC(=O)[C@@H]1O
D-Fructose	0.020649191	0.946151926	0.999995652	C00095	HMDB00660	OC[C@H]1O[C@](O)(CO)[C@@H](O)[C@@H]1O
D-Fructose 1,6-bisphosphate	0.010521263	0.847659145	0.999995652	C05378	HMDB60444	O[C@H]1[C@H](O)[C@@](O)(COP(O)(O)=O)O[C@@H]1COP(O)(O)=O
D-Fructose 6-phosphate	-0.045411245	0.866399386	0.999995652	C00085	HMDB00124	OCC(=O)[C@@H](O)[C@H](O)[C@H](O)COP(O)(O)=O
D-galactaric acid	-0.044851174	0.863366389	0.999995652	C00879	HMDB00639	O[C@@H]([C@@H](O)[C@H](O)C(O)=O)[C@@H](O)C(O)=O
D-Galactose	0.020649191	0.946151926	0.999995652	C00124	HMDB00143	OC[C@H]1O[C@H](O)[C@H](O)[C@@H](O)[C@H]1O
D-Galactose 1-phosphate	-0.045411245	0.866399386	0.999995652	C00446	HMDB00645	OC[C@H]1O[C@H](OP(O)(O)=O)[C@H](O)[C@@H](O)[C@H]1O
D-Glucosamine 6-phosphate	-0.067092832	0.736056755	0.999995652	C00352	HMDB01254	N[C@H]1[C@@H](O)O[C@H](COP(O)(O)=O)[C@@H](O)[C@@H]1O
D-Glucose 1-phosphate	-0.045411245	0.866399386	0.999995652	C00103	HMDB01586	OC[C@H]1OC(OP(O)(O)=O)[C@H](O)[C@@H](O)[C@@H]1O
D-Glucose 1,6-bisphosphate	0.010521263	0.847659145	0.999995652	C01231	HMDB03514	O[C@H]1[C@H](O)[C@@H](COP(O)(O)=O)O[C@H](OP(O)(O)=O)[C@@H]1O
D-Glucose 6-phosphate	-0.045411245	0.866399386	0.999995652	C00668	HMDB01401	OC1O[C@H](COP(O)(O)=O)[C@@H](O)[C@H](O)[C@H]1O
D-Glucurono-6,3-lactone	-0.067342145	0.575785051	0.999995652	C02670	HMDB06355	O[C@@H]1O[C@@H]2[C@@H](O)C(=O)O[C@@H]2[C@H]1O
D-Glutamic acid	-0.058542594	0.975607891	0.999995652	C00217	HMDB03339	N[C@H](CCC(O)=O)C(O)=O
D-Glutamine	-0.03765113	0.753240287	0.999995652	C00819	HMDB03423	N[C@H](CCC(N)=O)C(O)=O
D-Glyceraldehyde	-0.063105549	0.596590999	0.999995652	C00577	HMDB01051	OCC(O)C=O
D-Glyceraldehyde 3-phosphate	-0.011057965	0.862354641	0.999995652	C00118	HMDB01112	OC(COP(O)(O)=O)C=O
D-Glycerol 1-phosphate	0.028706922	0.964972077	0.999995652	C00093	HMDB00126	OC[C@@H](O)COP(O)(O)=O
D-Hydroxyglutaric acid	-0.005597239	0.889330459	0.999995652	C01087	HMDB00606	O[C@H](CCC(O)=O)C(O)=O
D-Lactose	-0.054247439	0.684863901	0.999995652	C00243	HMDB00186	OC[C@H]1O[C@@H](O[C@H]2[C@H](O)[C@@H](O)[C@@H](O)O[C@@H]2CO)[C@H](O)[C@@H](O)[C@H]1O
D-Leucic acid	-0.007810741	0.871487794	0.999995652		HMDB00665	CC(C)CC(O)C(O)=O
D-Mannose 6-phosphate	-0.045411245	0.866399386	0.999995652	C00275	HMDB01078	O[C@@H]1O[C@H](COP(O)(O)=O)[C@@H](O)[C@H](O)[C@@H]1O
D-Mannose 6-phosphate_1	-0.045411245	0.866399386	0.999995652
D-myo-Inositol-1,4,5-triphosphate	0.095051536	0.884618947	0.999995652	C01245	HMDB01498	O[C@@H]1[C@H](O)[C@@H](OP(O)(O)=O)[C@H](OP(O)(O)=O)[C@@H](O)[C@@H]1OP(O)(O)=O
D-Ornithine	-0.112890865	0.630936623	0.999995652	C00515	HMDB03374	NCCC[C@@H](N)C(O)=O
D-Proline	0.016655675	0.840446105	0.999995652	C00763	HMDB03411	OC(=O)[C@H]1CCCN1
D-Ribose	-0.050439518	0.892054473	0.999995652	C00121	HMDB00283	OC[C@H]1OC(O)[C@H](O)[C@@H]1O
D-Ribose 1-phosphate	-0.111198805	0.643273165	0.999995652	C00620	HMDB01489	OC[C@H]1O[C@H](OP(O)(O)=O)[C@H](O)[C@@H]1O
D-Ribose 5-phosphate	-0.111198805	0.643273165	0.999995652	C00117	HMDB01548	OC1O[C@H](COP(O)(O)=O)[C@@H](O)[C@H]1O
D-Saccharic acid	-0.110572848	0.659674289	0.999995652	C00818	HMDB00663	O[C@@H]([C@H](O)[C@@H](O)C(O)=O)[C@H](O)C(O)=O
D-Sedoheptulose 7-phosphate	0.025506121	0.623267673	0.999995652	C05382	HMDB01068	OCC1(O)O[C@H](COP(O)(O)=O)[C@@H](O)[C@@H](O)[C@@H]1O
D-Serine	-0.080622974	0.540798977	0.999995652	C00740	HMDB03406	N[C@H](CO)C(O)=O
D-Tagatose 6-phosphate	0.142013682	0.870689867	0.999995652	C01097	HMDB06873	OCC1(O)O[C@H](COP(O)(O)=O)[C@H](O)[C@@H]1O
D-Trehalose	-0.064234235	0.677094785	0.999995652	C01083	HMDB00975	OC[C@H]1O[C@H](O[C@H]2O[C@H](CO)[C@@H](O)[C@H](O)[C@H]2O)[C@H](O)[C@@H](O)[C@@H]1O
D-Xylose	0.035724732	0.910956858	0.999995652	C00181	HMDB00098	O[C@@H]1COC(O)[C@H](O)[C@H]1O
D-Xylulose	-0.050439518	0.892054473	0.999995652	C00310	HMDB01644	OC[C@@H](O)[C@H](O)C(=O)CO
D-Xylulose 5-phosphate	-0.111198805	0.643273165	0.999995652	C00231	HMDB00868	OCC(=O)[C@@H](O)[C@H](O)COP(O)(O)=O
Decanoic acid	0.00674877	0.775603743	0.999995652	C01571	HMDB00511	CCCCCCCCCC(O)=O
Dehydroascorbic acid	0.043767918	0.723222402	0.999995652	C05422	HMDB01264	[H][C@@]1(OC(=O)C(=O)C1=O)[C@H](O)CO
Deoxycytidine triphosphate	0.193018367	0.528164534	0.999995652	C00458	HMDB00998	NC1=NC(=O)N(C=C1)[C@H]1C[C@H](O)[C@@H](COP(O)(=O)OP(O)(=O)OP(O)(O)=O)O1
Diadenosine triphosphate	0.01098521	0.9551354	0.999995652	C06197	HMDB01155	NC1=C2N=CN([C@H]3O[C@@H](COP(O)(=O)OP(O)(=O)OP(O)(=O)OC[C@H]4O[C@H]([C@H](O)[C@@H]4O)N4C=NC5=C(N)N=CN=C45)[C@H](O)[C@@H]3O)C2=NC=N1
Dihydrofolic acid	-0.025199984	0.71020885	0.999995652	C00415	HMDB01056	NC1=NC2=C(N=C(CNC3=CC=C(C=C3)C(=O)N[C@@H](CCC(O)=O)C(O)=O)CN2)C(=O)N1
Dihydrothymine	0.011343803	0.936146117	0.999995652	C00906	HMDB00079	CC1CNC(=O)NC1=O
Dimethylaminopurine	-0.019200833	0.816624734	0.999995652		HMDB00473	CN(C)C1=NC=NC2=C1NC=N2
DL-2-Amino-3-phosphonopropionic acid	-0.044339519	0.847774442	0.999995652	C05672	HMDB00370	NC(CP(O)(O)=O)C(O)=O
DL-3-Ureidoisobutyric acid	-0.03765113	0.753240287	0.999995652	C05100	HMDB02031	CC(CNC(N)=O)C(O)=O
DL-Homocysteine	-0.057339785	0.671429688	0.999995652	C00155	HMDB00742	NC(CCS)C(O)=O
DL-Homocystine	-0.01878613	0.819453193	0.999995652	C01817	HMDB00575	NC(CCSSCCC(N)C(O)=O)C(O)=O
DL-Isocitric acid	-0.053782384	0.961522734	0.999995652	C00311	HMDB00193	OC(C(CC(O)=O)C(O)=O)C(O)=O
DL-Mandelic acid	0.021321935	0.922695529	0.999995652	C01984	HMDB00703	O[C@H](C(O)=O)C1=CC=CC=C1
Dodecanedioic acid	-0.052928318	0.88454621	0.999995652	C02678	HMDB00623	OC(=O)CCCCCCCCCCC(O)=O
Dulcitol	0.054686372	0.857033123	0.999995652	C01697	HMDB00107	OC[C@H](O)[C@@H](O)[C@@H](O)[C@H](O)CO
Ethylmalonic acid	-0.05785544	0.741831834	0.999995652		HMDB00622	CCC(C(O)=O)C(O)=O
Flavin adenine dinucleotide	-0.108651956	0.873945283	0.999995652	C00016	HMDB01248	CC1=CC2=C(C=C1C)N(C[C@H](O)[C@H](O)[C@H](O)COP(O)(=O)OP(O)(=O)OC[C@H]1O[C@H]([C@H](O)[C@@H]1O)N1C=NC3=C1N=CN=C3N)C1=NC(=O)NC(=O)C1=N2
Folic acid	-0.083519421	0.638585712	0.999995652	C00504	HMDB00121	NC1=NC(=O)C2=NC(CNC3=CC=C(C=C3)C(=O)N[C@@H](CCC(O)=O)C(O)=O)=CN=C2N1
Galactinol	-0.064234235	0.677094785	0.999995652	C01235	HMDB05826	OC[C@H]1O[C@H](OC2[C@H](O)[C@@H](O)C(O)[C@@H](O)[C@H]2O)[C@H](O)[C@@H](O)[C@H]1O
Gamma-Glu-Cys	-0.043178282	0.99846935	0.999995652	C00669	HMDB01049	N[C@@H](CCC(=O)N[C@@H](CS)C(O)=O)C(O)=O
Glutaconic acid	0.042440489	0.551578797	0.999995652	C02214	HMDB00620	OC(=O)C\C=C\C(O)=O
Glutaric acid	-0.05785544	0.741831834	0.999995652	C00489	HMDB00661	OC(=O)CCCC(O)=O
Glycerone phosphate	-0.011057965	0.862354641	0.999995652	C00111	HMDB01473	OCC(=O)COP(O)(O)=O
Glycolic acid	-0.114000207	0.532796995	0.999995652	C00160	HMDB00115	OCC(O)=O
Glyoxylate	-0.043979553	0.776145918	0.999995652	C00048	HMDB00119	OC(=O)C=O
Guanidineacetic acid	-0.016048467	0.800532117	0.999995652	C00581	HMDB00128	NC(=N)NCC(O)=O
Guanosine 5-monophosphate	0.112549141	0.539012542	0.999995652	C00144	HMDB01397	NC1=NC2=C(N=CN2[C@@H]2O[C@H](COP(O)(O)=O)[C@@H](O)[C@H]2O)C(=O)N1
Guanosine 5-triphosphate	-0.143136339	0.732052061	0.999995652	C00044	HMDB01273	NC1=NC2=C(N=CN2[C@@H]2O[C@H](COP(O)(=O)OP(O)(=O)OP(O)(O)=O)[C@@H](O)[C@H]2O)C(=O)N1
Guanosine diphosphate mannose	-0.022033615	0.875232775	0.999995652	C00096	HMDB01163	NC1=NC2=C(N=CN2[C@@H]2O[C@H](COP(O)(=O)OP(O)(=O)O[C@H]3O[C@H](CO)[C@@H](O)[C@H](O)[C@@H]3O)[C@@H](O)[C@H]2O)C(=O)N1
Hippuric acid	0.043555058	0.99976676	0.999995652	C01586	HMDB00714	OC(=O)CNC(=O)C1=CC=CC=C1
Histamine	0.021431868	0.890410071	0.999995652	C00388	HMDB00870	NCCC1=CNC=N1
Homocitrulline	0.044217981	0.614901109	0.999995652	C02427	HMDB00679	N[C@@H](CCCCNC(N)=O)C(O)=O
Homogentisic acid	-0.022797588	0.937052049	0.999995652	C00544	HMDB00130	OC(=O)CC1=C(O)C=CC(O)=C1
Hypotaurine	0.044090925	0.698150786	0.999995652	C00519	HMDB00965	NCCS(O)=O
Indole-3-acetic acid	0.11487626	0.572008207	0.999995652	C00954	HMDB00197	OC(=O)CC1=CNC2=C1C=CC=C2
Indole-3-pyruvic acid	-0.041868262	0.762580623	0.999995652	C00331	HMDB60484	OC(=O)C(=O)CC1=CNC2=CC=CC=C12
Inosine	-0.019240576	0.74809004	0.999995652	C00294	HMDB00195	OC[C@H]1O[C@H]([C@H](O)[C@@H]1O)N1C=NC2=C1N=CNC2=O
Inosine 5-monophosphate	0.004344077	0.960760643	0.999995652	C00130	HMDB00175	O[C@@H]1[C@@H](COP(O)(O)=O)O[C@H]([C@@H]1O)N1C=NC2=C1N=CNC2=O
Isobutyrylglycine	-0.086921556	0.549351297	0.999995652		HMDB00730	CC(C)C(=O)NCC(O)=O
Isomaltose	-0.022167193	0.820378246	0.999995652	C00252	HMDB02923	OC[C@H]1O[C@H](OC[C@H]2OC(O)[C@H](O)[C@@H](O)[C@@H]2O)[C@H](O)[C@@H](O)[C@@H]1O
Isovaleryl coenzyme A	0.19242683	0.891787603	0.999995652	C02939	HMDB01113	CC(C)CC(=O)SCCNC(=O)CCNC(=O)C(O)C(C)(C)COP(O)(=O)OP(O)(=O)OC[C@H]1O[C@H]([C@H](O)[C@@H]1OP(O)(O)=O)N1C=NC2=C1N=CN=C2N
L-2-Aminobutyric acid	-0.106704992	0.554799944	0.999995652	C02356	HMDB00452	CC[C@H](N)C(O)=O
L-a-Aspartyl-L-phenylalanine	0.063131678	0.89939989	0.999995652		HMDB00706	N[C@@H](CC(O)=O)C(=O)N[C@@H](CC1=CC=CC=C1)C(O)=O
L-Alloisoleucine	0.030033318	0.53571496	0.999995652		HMDB00557	CC[C@@H](C)[C@H](N)C(O)=O
L-alpha-Glycerophosphorylcholine	0.13033831	0.892045902	0.999995652	C00670	HMDB00086	C[N+](C)(C)CCOP([O-])(=O)OC[C@@H](O)CO
L-Arabinose	0.035724732	0.910956858	0.999995652	C00259	HMDB00646	O[C@H]1COC(O)[C@H](O)[C@H]1O
L-Arabinose_1	-0.018459392	0.958700647	0.999995652
L-Arginine	-0.09288843	0.555885363	0.999995652	C00062	HMDB00517	N[C@@H](CCCN=C(N)N)C(O)=O
L-Asparagine	0.054740635	0.90202884	0.999995652	C00152	HMDB00168	N[C@@H](CC(N)=O)C(O)=O
L-Carnosine	-0.06041775	0.70610777	0.999995652	C00386	HMDB00033	NCCC(=O)N[C@@H](CC1=CN=CN1)C(O)=O
L-Citrulline	-0.063419307	0.666939029	0.999995652	C00327	HMDB00904	N[C@@H](CCCNC(N)=O)C(O)=O
L-Cystathionine	-0.055042657	0.682965994	0.999995652	C02291	HMDB00099	N[C@@H](CCSC[C@H](N)C(O)=O)C(O)=O
L-Cysteic acid	-0.021658582	0.966837924	0.999995652	C00506	HMDB02757	NC(CS(O)(=O)=O)C(O)=O
L-Cysteine	-0.075125902	0.771149793	0.999995652	C00097	HMDB00574	N[C@@H](CS)C(O)=O
L-Cystine	-0.086601018	0.56858463	0.999995652	C00491	HMDB00192	N[C@@H](CSSC[C@H](N)C(O)=O)C(O)=O
L-Fucose 1-phosphate	-0.06596548	0.729127569	0.999995652	C02985	HMDB01265	C[C@@H]1OC(OP(O)(O)=O)[C@@H](O)[C@H](O)[C@@H]1O
L-Glutamic acid	-0.022782855	0.821399556	0.999995652	C00025	HMDB00148	N[C@@H](CCC(O)=O)C(O)=O
L-Glutamine	-0.03765113	0.753240287	0.999995652	C00064	HMDB00641	N[C@@H](CCC(N)=O)C(O)=O
L-Gulonic acid gamma-lactone	-0.12511224	0.508273046	0.999995652	C01040	HMDB03466	[H][C@@]1(OC(=O)[C@@H](O)[C@H]1O)[C@@H](O)CO
L-Histidine	-0.010755019	0.954981546	0.999995652	C00135	HMDB00177	N[C@@H](CC1=CNC=N1)C(O)=O
L-Hydroxyglutaric acid	-0.005597239	0.889330459	0.999995652	C03196	HMDB00694	O[C@@H](CCC(O)=O)C(O)=O
L-Isoleucine	0.030033318	0.53571496	0.999995652	C00407	HMDB00172	CC[C@H](C)[C@H](N)C(O)=O
L-Kynurenine	0.034305338	0.942858778	0.999995652	C00328	HMDB00684	N[C@@H](CC(=O)C1=CC=CC=C1N)C(O)=O
L-Lactic acid	-0.063105549	0.596590999	0.999995652	C00186	HMDB00190	C[C@H](O)C(O)=O
L-Leucine	0.030033318	0.53571496	0.999995652	C00123	HMDB00687	CC(C)C[C@H](N)C(O)=O
L-Malic acid	-0.020913469	0.919307961	0.999995652	C00149	HMDB00156	O[C@@H](CC(O)=O)C(O)=O
L-Methionine	-0.017849875	0.967094266	0.999995652	C00073	HMDB00696	CSCC[C@H](N)C(O)=O
L-Ornithine	-0.040331601	0.872964565	0.999995652	C00077	HMDB00214	NCCC[C@H](N)C(O)=O
L-Phenylalanine	-0.021687654	0.935623943	0.999995652	C00079	HMDB00159	N[C@@H](CC1=CC=CC=C1)C(O)=O
L-Pipecolic acid	0.045986592	0.636451116	0.999995652	C00408	HMDB00070	OC(=O)C1CCCCN1
L-Proline	0.016655675	0.840446105	0.999995652	C00148	HMDB00162	OC(=O)[C@@H]1CCCN1
L-Ribulose	0.035724732	0.910956858	0.999995652	C00508	HMDB03371	OCC1(O)OC[C@@H](O)[C@@H]1O
L-Saccharopine	-0.039796294	0.805553761	0.999995652	C00449	HMDB00279	N[C@@H](CCCCN[C@@H](CCC(O)=O)C(O)=O)C(O)=O
L-Serine	-0.080622974	0.540798977	0.999995652	C00065	HMDB00187	N[C@@H](CO)C(O)=O
L-Threonine	-0.045979639	0.8043258	0.999995652	C00188	HMDB00167	C[C@@H](O)[C@H](N)C(O)=O
L-Tryptophan	-0.041655482	0.676940555	0.999995652	C00078	HMDB00929	N[C@@H](CC1=CNC2=CC=CC=C12)C(O)=O
L-Valine	-0.079055316	0.613156427	0.999995652	C00183	HMDB00883	CC(C)[C@H](N)C(O)=O
Maleic acid	0.015154506	0.740798996	0.999995652	C01384	HMDB00176	OC(=O)\C=C/C(O)=O
Mannose 1-phosphate	-0.045411245	0.866399386	0.999995652	C00636	HMDB06330	OC[C@H]1OC(OP(O)(O)=O)[C@@H](O)[C@@H](O)[C@@H]1O
Metanephrine	0.002403561	0.934404232	0.999995652	C05588	HMDB04063	CNCC(O)C1=CC(OC)=C(O)C=C1
Myo-Inositol	0.020649191	0.946151926	0.999995652	C00137	HMDB00211	O[C@H]1[C@H](O)[C@@H](O)[C@H](O)[C@H](O)[C@@H]1O
N-Acetyl-5-hydroxytryptamine	0.010419062	0.89654016	0.999995652	C00978	HMDB01238	CC(=O)NCCC1=CNC2=C1C=C(O)C=C2
N-Acetyl-Asp-Glu	-0.056917313	0.636452474	0.999995652	C12270	HMDB01067	CC(=O)NC(CC(O)=O)C(=O)NC(CCC(O)=O)C(O)=O
N-Acetyl-D-glucosamine 1-phosphate	-0.018321169	0.943804025	0.999995652	C04501	HMDB01367	CC(=O)N[C@@H]1[C@@H](O)[C@H](O)[C@@H](CO)OC1OP(O)(O)=O
N-Acetyl-D-glucosamine 6-phosphate	-0.005202484	0.947234847	0.999995652	C00357	HMDB01062	CC(=O)N[C@H]1C(O)O[C@H](COP(O)(O)=O)[C@@H](O)[C@@H]1O
N-Acetyl-D-mannosamine	0.011946022	0.951559895	0.999995652	C00645	HMDB01129	[H][C@@]1(O)O[C@H](CO)[C@@H](O)[C@H](O)[C@@H]1NC(C)=O
N-Acetyl-L-alanine	0.012363874	0.87187229	0.999995652		HMDB00766	C[C@H](NC(C)=O)C(O)=O
N-Acetyl-L-aspartate	-0.053785537	0.885926535	0.999995652	C01042	HMDB00812	CC(=O)N[C@@H](CC(O)=O)C(O)=O
N-Acetyl-L-glutamic acid	-0.014074598	0.959510494	0.999995652	C00624	HMDB01138	CC(=O)NC(CCC(O)=O)C(O)=O
N-Acetylputrescine	-0.143903917	0.624250509	0.999995652	C02714	HMDB02064	CC(=O)NCCCCN
N-Formylanthranilic acid	0.078031147	0.85904618	0.999995652	C05653	HMDB04089	OC(=O)C1=CC=CC=C1NC=O
N-Hexanoyl-glycine	-0.078412844	0.630128854	0.999995652		HMDB00701	CCCCCC(=O)NCC(O)=O
N-Isovalerylglycine	-0.087974026	0.598595562	0.999995652		HMDB00678	CC(C)CC(=O)NCC(O)=O
N-methyl-4-pyridone-3-carboxamide	-0.019465406	0.868566622	0.999995652	C05843	HMDB04194	CN1C=CC(=O)C(=C1)C(N)=O
N,N-Diacetylchitobiose	0.020604421	0.851783617	0.999995652	C01674	HMDB03556	CC(=O)N[C@H]1[C@H](O)O[C@H](CO)[C@@H](O[C@@H]2O[C@H](CO)[C@@H](O)[C@H](O)[C@H]2NC(O)=O)[C@@H]1O
N,N-Dimethylglycine	-0.013177294	0.963303028	0.999995652	C01026	HMDB00092	CN(C)CC(O)=O
NADH	-0.059756634	0.854055182	0.999995652	C00004	HMDB01487	NC(=O)C1=CN(C=CC1)[C@@H]1O[C@H](CO[P@](O)(=O)O[P@](O)(=O)OC[C@H]2O[C@H]([C@H](O)[C@@H]2O)N2C=NC3=C(N)N=CN=C23)[C@@H](O)[C@H]1O
NADP	0.123276043	0.579787887	0.999995652	C00006	HMDB00217	NC(=O)C1=C[N+](=CC=C1)[C@@H]1O[C@H](CO[P@](O)(=O)O[P@](O)(=O)OC[C@H]2O[C@H]([C@H](OP(O)(O)=O)[C@@H]2O)N2C=NC3=C(N)N=CN=C23)[C@@H](O)[C@H]1O
NADPH	0.243743189	0.846296032	0.999995652	C00005	HMDB00221	NC(=O)C1=CN(C=CC1)[C@H]1O[C@@H](COP(O)(=O)OP(O)(=O)OC[C@@H]2O[C@@H]([C@@H](OP(O)(O)=O)[C@H]2O)N2C=NC3=C(N)N=CN=C23)[C@H](O)[C@@H]1O
Nicotinamide	0.04754188	0.835088826	0.999995652	C00153	HMDB01406	NC(=O)C1=CN=CC=C1
Nicotinamide adenine dinucleotide	0.008065862	0.957002392	0.999995652	C00003	HMDB00902	NC(=O)C1=C[N+](=CC=C1)[C@@H]1O[C@H](COP(O)(=O)OP(O)(=O)OC[C@H]2O[C@H]([C@H](O)[C@@H]2O)N2C=NC3=C2N=CN=C3N)[C@@H](O)[C@H]1O
Nicotinamide hypoxanthine dinucleotide	-0.011366238	0.919045512	0.999995652	C04423		c1cc(c[n+](c1)[C@H]2[C@@H]([C@@H]([C@H](O2)COP(=O)(O)OP(=O)(O)OC[C@@H]3[C@H]([C@H]([C@@H](O3)n4cnc5c4[nH]cnc5=O)O)O)O)O)C(=O)N
Nicotinamide ribotide	0.072193208	0.991363298	0.999995652	C00455	HMDB00229	NC(=O)C1=CC=C[N+](=C1)[C@@H]1O[C@H](COP(O)([O-])=O)[C@@H](O)[C@H]1O
Nicotinic acid	0.090920339	0.588709424	0.999995652	C00253	HMDB01488	OC(=O)C1=CN=CC=C1
Norepinephrine	0.092300732	0.860815105	0.999995652	C00547	HMDB00216	NC[C@H](O)C1=CC(O)=C(O)C=C1
O-Acetyl-L-carnitine	0.036796301	0.953137693	0.999995652	C02571	HMDB00201	CC(=O)OC(CC([O-])=O)C[N+](C)(C)C
O-Phospho-L-serine	-0.122113922	0.4993125	0.999995652	C01005	HMDB00272	N[C@@H](COP(O)(O)=O)C(O)=O
Octanoic acid	-0.018412186	0.995421216	0.999995652	C06423	HMDB00482	CCCCCCCC(O)=O
Octanoyl coenzyme A	0.287615009	0.976653923	0.999995652	C01944	HMDB01070	CCCCCCCC(=O)SCCNC(=O)CCNC(=O)C(O)C(C)(C)COP(O)(=O)OP(O)(=O)OCC1OC(C(O)C1OP(O)(O)=O)N1C=NC2=C(N)N=CN=C12
Orotic acid	-0.106559601	0.709187086	0.999995652	C00295	HMDB00226	OC(=O)C1=CC(=O)NC(=O)N1
Orotidine 5-monophosphate	0.123242154	0.943384335	0.999995652	C01103	HMDB00218	O[C@H]1[C@@H](O)[C@@H](O[C@@H]1COP(O)(O)=O)N1C(=O)NC(=O)C=C1C(O)=O
Oxaloacetic acid	0.038177002	0.775026745	0.999995652	C00036	HMDB00223	OC(=O)CC(=O)C(O)=O
Phenylpyruvate	-0.022454562	0.939776875	0.999995652	C00166	HMDB00205	OC(=O)C(=O)CC1=CC=CC=C1
Phosphatidic Acid	0.066047449	0.892054681	0.999995652	C00350		O=P(O)(OC[C@H](OC(=O)CCCCC)COC(=O)CCCCC)O
Phosphatidylethanolamine	0.051174901	0.746642561	0.999995652	C00416		CCCCCC(=O)OC[C@H](CO[P@@](=O)(O)OCCN)OC(=O)CCCCC
Phosphatidylglycerol	0.039173403	0.785543242	0.999995652			CCCCCC(=O)OC[C@H](COP(=O)([O-])OCC(CO)O)OC(=O)CCCCC
Phosphatidylserine	-0.017369442	0.98174376	0.999995652	C02737	HMDB00614	CCCCCCCCCCCCCCCC(=O)OCC(COP(O)(=O)OC[C@H](N)C(O)=O)OC(=O)CCCCCCCCCCCCCCC
Phosphocholine	0.07449863	0.866061326	0.999995652	C00588	HMDB01565	C[N+](C)(C)CCOP(O)(O)=O
Phosphocreatine	-0.004969441	0.940189069	0.999995652	C02305	HMDB01511	CN(CC(O)=O)C(=N)NP(O)(O)=O
Phosphoenolpyruvic acid	-0.05656442	0.705111418	0.999995652	C00074	HMDB00263	OC(=O)C(=C)OP(O)(O)=O
PIP2	0.011129659	0.980602195	0.999995652	C04637		CCCCCC(OC[C@H](COP(O[C@@H]1[C@H](O)[C@H](O)[C@@H](OP([O-])(O)=O)[C@H](OP([O])(O)=O)[C@H]1O)([O-])=O)OC(CCCCC)=O)=O
PIP3	0.116876567	0.700170021	0.999995652	C05981	HMDB04249	CC(=O)OC(COP(O)(=O)O[C@@H]1[C@H](O)[C@H](OP(O)(O)=O)[C@@H](OP(O)(O)=O)[C@H](OP(O)(O)=O)[C@H]1O)OC(C)=O
Porphobilinogen	-0.058582184	0.591915787	0.999995652	C00931	HMDB00245	NCC1=C(CC(O)=O)C(CCC(O)=O)=CN1
Propionyl coenzyme A	0.024559427	0.691874314	0.999995652	C00100	HMDB01275	CCC(=O)SCCNC(=O)CCNC(=O)C(O)C(C)(C)COP(O)(=O)OP(O)(=O)OC[C@H]1O[C@H]([C@H](O)[C@@H]1OP(O)(O)=O)N1C=NC2=C1N=CN=C2N
Propionylglycine	0.012363874	0.87187229	0.999995652		HMDB00783	CCC(=O)NCC(O)=O
Prostaglandin D2	0.006394507	0.766270582	0.999995652	C00696	HMDB01403	CCCCC[C@H](O)\C=C\[C@@H]1[C@@H](C\C=C/CCCC(O)=O)[C@@H](O)CC1=O
Prostaglandin E2	0.006394507	0.766270582	0.999995652	C00584	HMDB01220	CCCCC[C@H](O)\C=C\[C@H]1[C@H](O)CC(=O)[C@@H]1C\C=C/CCCC(O)=O
Prostaglandin I2	0.006394507	0.766270582	0.999995652	C01312	HMDB01335	CCCCC[C@H](O)\C=C\[C@H]1[C@H](O)C[C@@H]2OC(C[C@H]12)=CCCCC(O)=O
Putrescine	0.069118746	0.737730651	0.999995652	C00134	HMDB01414	NCCCCN
Pyridoxal	0.150064153	0.750758144	0.999995652	C00250	HMDB01545	CC1=C(O)C(C=O)=C(CO)C=N1
Pyridoxal 5-phosphate	-0.116922345	0.74047689	0.999995652	C00018	HMDB01491	CC1=NC=C(COP(O)(O)=O)C(C=O)=C1O
Pyridoxamine	0.030251118	0.886317807	0.999995652	C00534	HMDB01431	CC1=C(O)C(CN)=C(CO)C=N1
Pyridoxamine-5-phosphate	-0.025396855	0.836405081	0.999995652	C00647	HMDB01555	CC1=NC=C(COP(O)(O)=O)C(CN)=C1O
Pyridoxine	0.092300732	0.860815105	0.999995652	C00314	HMDB00239	CC1=NC=C(CO)C(CO)=C1O
Riboflavin	0.001022982	0.978500256	0.999995652	C00255	HMDB00244	CC1=C(C)C=C2N(C[C@H](O)[C@H](O)[C@H](O)CO)C3=NC(=O)NC(=O)C3=NC2=C1
Riboflavin 5-monophosphate	-0.038959157	0.817308071	0.999995652	C00061	HMDB01520	CC1=CC2=C(C=C1C)N(C[C@H](O)[C@H](O)[C@H](O)COP(O)(O)=O)C1=NC(=O)NC(=O)C1=N2
S-(5-Adenosyl)-L-homocysteine	-0.021462686	0.694943717	0.999995652	C00021	HMDB00939	N[C@@H](CCSC[C@H]1O[C@H]([C@H](O)[C@@H]1O)N1C=NC2=C(N)N=CN=C12)C(O)=O
S-(5-Adenosyl)-L-methionine	-0.167894795	0.739718857	0.999995652	C00019	HMDB01185	C[S+](CC[C@H](N)C(O)=O)C[C@H]1O[C@H]([C@H](O)[C@@H]1O)N1C=NC2=C(N)N=CN=C12
S-Lactoylglutathione	-0.117455045	0.769111762	0.999995652	C03451	HMDB01066	C[C@@H](O)C(=O)SC[C@H](NC(=O)CC[C@H](N)C(O)=O)C(=O)NCC(O)=O
Stachyose	-0.053951231	0.691428345	0.999995652	C01613	HMDB03553	OC[C@H]1O[C@@](CO)(O[C@H]2O[C@H](CO[C@H]3O[C@H](CO[C@H]4O[C@H](CO)[C@H](O)[C@H](O)[C@H]4O)[C@H](O)[C@H](O)[C@H]3O)[C@@H](O)[C@H](O)[C@H]2O)[C@@H](O)[C@@H]1O
Succinyl coenzyme A	0.028080749	0.935934454	0.999995652	C00091	HMDB01022	CC(C)(COP(O)(=O)OP(O)(=O)OC[C@H]1O[C@H]([C@H](O)[C@@H]1OP(O)(O)=O)N1C=NC2=C1N=CN=C2N)C(O)C(=O)NCCC(=O)NCCSC(=O)CCC(O)=O
Sucrose	-0.022167193	0.820378246	0.999995652	C00089	HMDB00258	OC[C@H]1O[C@@](CO)(O[C@H]2O[C@H](CO)[C@@H](O)[C@H](O)[C@H]2O)[C@@H](O)[C@@H]1O
Thiamine	-0.071399156	0.735223503	0.999995652	C00378	HMDB00235	CC1=C(CCO)SC=[N+]1CC1=C(N)N=C(C)N=C1
Thiamine monophosphate	0.093524159	0.883005261	0.999995652	C01081	HMDB02666	CC1=C(CCOP(O)([O-])=O)SC=[N+]1CC1=CN=C(C)N=C1N
Trans-beta-Hydromuconic acid	0.00563498	0.943619233	0.999995652		HMDB00393	OC(=O)C\C=C\CC(O)=O
Tyramine	0.041732709	0.563406676	0.999995652	C00483	HMDB00306	NCCC1=CC=C(O)C=C1
UDP-GlcNAc	-0.071887372	0.729613972	0.999995652	C00043	HMDB00290	CC(=O)N[C@@H]1[C@@H](O)[C@H](O)[C@@H](CO)O[C@@H]1OP(O)(=O)OP(O)(=O)OC[C@H]1O[C@H]([C@H](O)[C@@H]1O)N1C=CC(=O)NC1=O
UDP-Glucuronate	-0.027353083	0.962575044	0.999995652	C00167	HMDB00935	O[C@@H]1[C@@H](COP(O)(=O)OP(O)(=O)O[C@H]2O[C@@H]([C@@H](O)[C@H](O)[C@H]2O)C(O)=O)O[C@H]([C@@H]1O)N1C=CC(=O)NC1=O
Uracil	0.007115766	0.867104368	0.999995652	C00106	HMDB00300	O=C1NC=CC(=O)N1
Uric acid	0.246608303	0.646517931	0.999995652	C00366	HMDB00289	O=C1NC2=C(N1)C(=O)NC(=O)N2
Uridine 5-diphosphate	0.001362122	0.880608971	0.999995652	C00015	HMDB00295	O[C@H]1[C@@H](O)[C@@H](O[C@@H]1COP(O)(=O)OP(O)(O)=O)N1C=CC(=O)NC1=O
Uridine 5-diphospho-N-acetylgalactosamine	-0.071887372	0.729613972	0.999995652	C00203	HMDB00304	CC(O)=NC1C(OP(O)(=O)OP(O)(=O)OCC2OC(C(O)C2O)N2C=CC(O)=NC2=O)OC(CO)C(O)C1O
Uridine 5-diphosphogalactose	0.0625843	0.976318627	0.999995652	C00052	HMDB00302	OC[C@H]1O[C@H](O[P@@](O)(=O)O[P@@](O)(=O)OC[C@H]2O[C@H]([C@H](O)[C@@H]2O)N2C=CC(=O)NC2=O)[C@H](O)[C@@H](O)[C@H]1O
Uridine 5-diphosphoglucose	0.113180909	0.602355656	0.999995652	C00029	HMDB00286	OC[C@@H]1OC(OP(O)(=O)OP(O)(=O)OC[C@@H]2O[C@@H]([C@@H](O)[C@H]2O)N2C=CC(=O)NC2=O)[C@@H](O)[C@H](O)[C@H]1O
Uridine 5-triphosphate	0.003911712	0.766596888	0.999995652	C00075	HMDB00285	O[C@H]1[C@@H](O)[C@@H](O[C@@H]1COP(O)(=O)OP(O)(=O)OP(O)(O)=O)N1C=CC(=O)NC1=O
Uridine monophosphate	0.021404426	0.904224481	0.999995652	C00105	HMDB00288	O[C@H]1[C@@H](O)[C@@H](O[C@@H]1COP(O)(O)=O)N1C=CC(=O)NC1=O
Xanthosine 5-monophosphate	0.046030263	0.519854525	0.999995652	C00655	HMDB01554	O[C@@H]1[C@@H](COP(O)(O)=O)O[C@H]([C@@H]1O)N1C=NC2=C1NC(=O)NC2=O
Xanthurenic acid	-0.090073333	0.76614382	0.999995652	C02470	HMDB00881	OC(=O)C1=NC2=C(O)C=CC=C2C(O)=C1
Xylitol	-0.051399723	0.58715271	0.999995652	C00379	HMDB02917	OC[C@H](O)C(O)[C@H](O)CO
